# Supplementary material for: The taxonomy of the model filamentous fungus Podospora anserina
Source: MycoKeys. 2020 Nov 25;75:51–69. doi: 10.3897/mycokeys.75.55968 (PMC7710671; doi:10.3897/mycokeys.75.55968)
Supplement: XML Treatment for Podospora [file mycokeys.75.55968-treatment1.xml]

<!DOCTYPE tp:taxon-treatment
  PUBLIC "-//TaxonX//DTD Taxonomic Treatment Publishing DTD v0 20100105//EN" "tax-treatment-NSO.dtd">
<tp:taxon-treatment xmlns:tp="http://www.plazi.org/taxpub"><tp:treatment-meta><kwd-group><label>Taxon classification</label><kwd><named-content xmlns:xlink="http://www.w3.org/1999/xlink" content-type="kingdom">Fungi</named-content></kwd><kwd><named-content xmlns:xlink="http://www.w3.org/1999/xlink" content-type="order">Sordariales</named-content></kwd><kwd><named-content xmlns:xlink="http://www.w3.org/1999/xlink" content-type="family">Lasiosphaeriaceae</named-content></kwd></kwd-group><mixed-citation publication-type="journal"><person-group><name><surname>Ament-Velásquez</surname><given-names>S. Lorena</given-names></name><name><surname>Johannesson</surname><given-names>Hanna</given-names></name><name><surname>Giraud</surname><given-names>Tatiana</given-names></name><name><surname>Debuchy</surname><given-names>Robert</given-names></name><name><surname>Saupe</surname><given-names>Sven J.</given-names></name><name><surname>Debets</surname><given-names>Alfons J.M.</given-names></name><name><surname>Bastiaans</surname><given-names>Eric</given-names></name><name><surname>Malagnac</surname><given-names>Fabienne</given-names></name><name><surname>Grognet</surname><given-names>Pierre</given-names></name><name><surname>Peraza-Reyes</surname><given-names>Leonardo</given-names></name><name><surname>Gladieux</surname><given-names>Pierre</given-names></name><name><surname>Kruys</surname><given-names>Åsa</given-names></name><name><surname>Silar</surname><given-names>Philippe</given-names></name><name><surname>Huhndorf</surname><given-names>Sabine M.</given-names></name><name><surname>Miller</surname><given-names>Andrew N.</given-names></name><name><surname>Vogan</surname><given-names>Aaron A.</given-names></name></person-group><article-title>The taxonomy of the model filamentous fungus <italic><tp:taxon-name><tp:taxon-name-part taxon-name-part-type="genus" reg="Podospora">Podospora</tp:taxon-name-part> <tp:taxon-name-part taxon-name-part-type="species" reg="anserina">anserina</tp:taxon-name-part></tp:taxon-name></italic></article-title><source>MycoKeys</source><day>25</day><month>11</month><year>2020</year><volume>75</volume><fpage>51</fpage><lpage>69</lpage><pub-id pub-id-type="doi">10.3897/mycokeys.75.55968</pub-id></mixed-citation></tp:treatment-meta><tp:nomenclature><tp:taxon-name><object-id xmlns:xlink="http://www.w3.org/1999/xlink" content-type="arpha" xlink:type="simple">C631C837-89AE-5911-B1A8-7D8F7CB68AFA</object-id>
            <tp:taxon-name-part taxon-name-part-type="genus" reg="Podospora">Podospora</tp:taxon-name-part>
            <object-id xmlns:xlink="http://www.w3.org/1999/xlink" content-type="mycobank" xlink:type="simple">4284</object-id>
          </tp:taxon-name><tp:taxon-authority>Ces., Hedwigia 1(15): 103 (1856)</tp:taxon-authority></tp:nomenclature><tp:treatment-sec sec-type="type species" id="SECID0EF4DI"><title>Type species.</title><p><italic><tp:taxon-name><tp:taxon-name-part taxon-name-part-type="genus" reg="Podospora">Podospora</tp:taxon-name-part> <tp:taxon-name-part taxon-name-part-type="species" reg="fimiseda">fimiseda</tp:taxon-name-part></tp:taxon-name></italic> (Ces. &amp; De Not.) Niessl, <italic><tp:taxon-name><tp:taxon-name-part taxon-name-part-type="genus" reg="Hedwigia">Hedwigia</tp:taxon-name-part></tp:taxon-name></italic> 22: 156 (1883).</p><p>Syn: <italic><tp:taxon-name><tp:taxon-name-part taxon-name-part-type="genus" reg="Apiosordaria">Apiosordaria</tp:taxon-name-part></tp:taxon-name></italic> Arx &amp; W. Gams, <italic>Nova <tp:taxon-name><tp:taxon-name-part taxon-name-part-type="genus" reg="Hedwigia">Hedwigia</tp:taxon-name-part></tp:taxon-name></italic> 13: 201 (1967).</p><p>Syn: <italic><tp:taxon-name><tp:taxon-name-part taxon-name-part-type="genus" reg="Triangularia">Triangularia</tp:taxon-name-part></tp:taxon-name></italic> Boedijn, <italic>Annls mycol.</italic> 32(3/4): 302 (1934).</p><p>Syn: <italic><tp:taxon-name><tp:taxon-name-part taxon-name-part-type="genus" reg="Lacunospora">Lacunospora</tp:taxon-name-part></tp:taxon-name></italic> Cailleux, <italic>Cahiers de La Maboké</italic> 6(2): 93 (1969) [1968].</p><p>Syn: <italic><tp:taxon-name><tp:taxon-name-part taxon-name-part-type="genus" reg="Tripterospora">Tripterospora</tp:taxon-name-part></tp:taxon-name></italic> Cain, <italic>Can. J. Bot</italic>. 34: 700 (1956).</p><p>Syn: <italic><tp:taxon-name><tp:taxon-name-part taxon-name-part-type="genus" reg="Philocopra">Philocopra</tp:taxon-name-part></tp:taxon-name></italic> Speg., <italic>Anal. Soc. cient. argent.</italic> 9(4): (1880).</p><p>Syn: <italic><tp:taxon-name><tp:taxon-name-part taxon-name-part-type="genus" reg="Malinvernia">Malinvernia</tp:taxon-name-part></tp:taxon-name></italic> Rabenh., <italic><tp:taxon-name><tp:taxon-name-part taxon-name-part-type="genus" reg="Hedwigia">Hedwigia</tp:taxon-name-part></tp:taxon-name></italic> 1: 116 (1857).</p><p>Syn: <italic><tp:taxon-name><tp:taxon-name-part taxon-name-part-type="genus" reg="Pleurage">Pleurage</tp:taxon-name-part></tp:taxon-name></italic> Fr., <italic>Summa veg. Scand</italic>., Sectio Post. (Stockholm): 418 (1849).</p></tp:treatment-sec></tp:taxon-treatment>
