# Supplementary material for: The taxonomy of the model filamentous fungus Podospora anserina
Source: MycoKeys. 2020 Nov 25;75:51–69. doi: 10.3897/mycokeys.75.55968 (PMC7710671; doi:10.3897/mycokeys.75.55968)
Supplement: Supplementary material 4 — Table S1 [file mycokeys-75-051-s004.xls]

## Sheet: Sheet1
Primer	Sequence (5' --> 3')	Marker
LROR	ACC CGC TGA ACT TAA GC	LSU
LRFF1	CTT TTC ATC TTT CGA TCA CTC TAC	LSU
LR3	GGT CCG TGT TTC AAG AC	LSU
LRAM1	GGA GGT AAA TTY CTT CTA AAG C	LSU
LR3R	GTC TTG AAA CAC GGA CC	LSU
LR5	ATC CTG AGG GAA ACT TC	LSU
LR6	CGC CAG TTC TGC TTA CC	LSU
LR7	TAC TAC CAC CAA GAT CT	LSU
BT1819Rb	TTC CGT CCC GAC AAC TTC GT	Btub2
BT1283c	CGC GGG AAG GGC ACC ATG TTG	Btub2
BT1283Rb	CAA CAT GGT GCC CTT CCC GCG	Btub2
BT2916b	CTC AGC CTC AGT GAA CTC CAT	Btub2
BTAM1f	GTT CGA CCC CAA GAA CAT GAT GGC YGC	Btub2
BTAM1R	GCA GCC ATC ATG TTC TTG G	Btub2
RPB2AM-6R	TTG ACC AGA CCR CAA GCC TG	RPB2
RPB2AM-1f	GAG TTC AAG ATY TTC TCK GAT GC	RPB2
RPB2AM-1R	GCA TCM GAG AAR ATC TTG AAC TC	RPB2
RPB2AM-1bf	CCA AGG TBT TYG TSA ACG G	RPB2
RPB2AM-1bR	GGY CTC ATR ACR CGR CCR GC	RPB2
RPB2AM-7R	GAA TRT TGG CCA TGG TRT CCA T	RPB2

## Sheet: Sheet2
BT1819Rb 5	TTC CGT CCC GAC AAC TTC GT	3 1131–1150
BT1283c 5	CGC GGG AAG GGC ACC ATG TTG	3 1643–1663
BT1283Rb 5	CAA CAT GGT GCC CTT CCC GCG	3 1643–1663
BT2916b 5	CTC AGC CTC AGT GAA CTC CAT	3 2151–2171
BTAM1f 5	GTT CGA CCC CAA GAA CAT GAT GGC YGC	3 1757–1783
BTAM1R 5	GCA GCC ATC ATG TTC TTG G	3 1765–1783
RPB2AM-6R	6R 5	TTG ACC AGA CCR CAA GCC TG	3 985–1004
RPB2AM-1f	1f 5	GAG TTC AAG ATY TTC TCK GAT GC	3 1261–1283
RPB2AM-1R	1R 5	GCA TCM GAG AAR ATC TTG AAC TC	3 1261–1283
RPB2AM-1bf	1bf 5	CCA AGG TBT TYG TSA ACG G	3 1127–1145
RPB2AM-1bR	1bR 5	GGY CTC ATR ACR CGR CCR GC	3 1282–1301
RPB2AM-7R	7R 5	GAA TRT TGG CCA TGG TRT CCA T	3 1783–1804
